# Supplementary material for: Importins promote high-frequency NF-κB oscillations increasing information channel capacity
Source: Biol Direct. 2016 Nov 11;11:61. doi: 10.1186/s13062-016-0164-z (PMC5106790; doi:10.1186/s13062-016-0164-z)
Supplement: Additional file 2: — Computational model in BNGL. (BNGL 14 kb) [file 13062_2016_164_MOESM2_ESM.bngl]

# # # # # # # # # # # # # # # # # # # # # # # # # # # # # # # # # # # # # # #
#                                                                           #
# A model of the NF-kappaB regulatory system with karyopherin interactions  #
#                                                                           #
# This BioNetGen model file features the article:                           #
#                                                                           #
#        "Importins promote high-frequency NF-kappaB oscillations           #
#                increasing information channel capacity"                   #
#                                                                           #
#       by  Korwek Z, Tudelska K, Nalecz-Jawecki P, Czerkies M              #
#           Prus W, Markiewicz J, Kochanczyk M, and Lipniacki T             #
#                                                                           #
#                         (Biology Direct, 2016)                            #
#                                                                           #
# as Additional file 2.                                                     #
#                                                                           #
# # # # # # # # # # # # # # # # # # # # # # # # # # # # # # # # # # # # # # #
#
# For a description of the BioNetGen language (BNGL), see e.g.:
#
#  * Faeder JR, Blinov ML, Hlavacek WS"
#    "Rule-based modeling of biochemical systems with BioNetGen". 
#    Methods Mol. Biol. 500, 113-167 (2009).
# 
# An equivalent SBML-based model can be generated within BioNetGen.
#
#
# Model execution instructions
# ----------------------------
# 
# The most convenient way to execute the model is to download RuleBender from
# http://www.rulebender.org, install it following its installation instructions,
# and paste the contents of this file into an empty BNGL file created in a new
# RuleBender project. If this solution is not working, alternatively, you can:
# 
# 1) Download BioNetGen from http://www.bionetgen.org and install the 
# software following the step-by-step instructions provided in the tutorial.
# (This may require the installation of Perl and, optionally, Java.)
# 
# 2) Place this file into the folder 'Models2' in the BioNetGen directory.
# 
# 3) In the command window under Windows: change the current working directory 
# to 'Models2' in your installed BioNetGen directory by issuing e.g.
# 
#   cd "C:\Program Files\BioNetGen-2.2.6-stable\Models2"
# 
# and then run BioNetGen engine with the following command:
# 
#   perl ..\BNG2.pl Korwek_et_al_Additional_file_2_Model_BNGL_code.bngl
#
# (Proceed analogously under Linux/Mac OS X. Plase note, however, that functional
# rate laws, used by the model, in recent BioNetGen builds for Linux appear to be
# defunct.)
# 
# Output will be written in file Korwek_et_al_Additional_file_2_Model_BNGL_code_ssa.gdat 
# in the Models2 directory. 
# 
# In case you do not use RuleBender, you can visualize individual trajectories
# using e.g. PhiBPlot, which is contained in the BioNetGen installation directory 
# (Java required). Under Windows, double-click the application jar file and select
# GDAT-file; under under Linux/Mac OS X type in the command line:
# 
#   java -jar YOUR_BIONETGEN_DIR/PhiBPlot/PhiBPlot.jar PATH_TO_A_GDAT_FILE
# 
# # # # # # # # # # # # # # # # # # # # # # # # # # # # # # # # # # # # # # #


begin model

begin parameters 
  
  # == Cell parameters
  #
  k_v         5        # ratio of cytoplasmic-to-nuclear volumes
  #
  R           735      # median number of TNF receptors (in stochastic simulations, the number of
  #                    #   TNF receptors per cell is drawn from log-normal distribution with mean=2e3, 
  #                    #   sigma=sqrt(2), which gives the median = mean*exp(-sigma^2/2) ~= 7e2)
  K_N         1e+5     # number of IKKK molecules 
  K_NN        2e+5     # number of IKK molecules 
  NFkB_trans  7e+4     # median number of NF-kB molecules that can undergo nuclear translocation (in
                       #   stochastic simulation, this number is drawn from experimental distribution 
                       #   shown in Fig. 2b) 
  
  # == Reaction parameters
  
  # -- TNFR1 activation and signal transduction cascade 
  #
  TNF_cell    6e+4     # number of TNF trimers/cell for 1 ng/ml TNF dose at 200 000 cells/ml
  c_deg       1e-4     # TNF degradation rate
  k_b       1.2e-5     # TNFR activation (by TNF) rate
  k_f       1.2e-3     # TNFR deactivation rate
  k_a         2e-5     # IKKK activation by TNFR (max. rate - in formula k_a*k_A20/(k_A20 + A20)))
  k_A20       1e+5     # IKKK activation by TNFR (Michaelis-Menten constant for A20 - in formula k_a*k_A20/(k_A20+A20))     
  k_i         1e-2     # IKKK inactivation
  k_1         6e-10    # IKK activation by IKKK (rate is quadratic in IKKK concentration)
  k_2         5e+3     # coefficient in IKK_a -> IKK_i inactivation function: (k_2+A20)*k_3/k_2
  k_3         2e-3     # coefficient in IKK_a -> IKK_i inactivation function: (k_2+A20)*k_3/k_2  
  k_4         2e-3     # IKK regeneration (IKK_i -> IKK_ii and IKK_ii -> IKK_n)
  
  # -- IkBa and A20 gene expression 
  # 
  N_I          2       # number of IkBa gene copies
  N_A          2       # number of A20  gene copies
  q_1         1e-7     # A20 and IkBa genes activation by NF-kB
  q_2         5e-7     # A20 and IkBa genes deactivation by IkBa binding to NF-kB
  c_1         2e-1     # A20 and IkBa genes transcription
  c_3_a     1.5e-3     # A20  mRNA degradation
  c_3_i     7.5e-4     # IkBa mRNA degradation
  c_4         5e-1     # A20 and IkBa mRNAs translation
  
  # -- Protein interactions 
  #
  a_1         1e-7     # NFkB-IkBa binding rate in the cytoplasm
  a_1_nuc   k_v*a_1    # NFkB-IkBa binding rate in the nucleous
  a_2         1e-7     # free IkBa phosphorylation by active IKK in the cytoplasm
  a_3         5e-7     # NFkB-bound IkBa phosphorylation by active IKK in the cytoplasm
  c_5         5e-4     # A20 degradation
  t_p         1e-2     # phosphorylated IkBa degradation (free or NF-kB bound)
  c_5a        3e-4     # degradation of unphosphorylated IkBa when free
  c_6a        2e-5     # degradation of unphosphorylated IkBa when NF-kB-bound
  
  # -- Transport and karyopherin-dependent transport
  #
  i_1a        7e-4     # IkBa import to the nucleus
  #
  b_i_N       1e-1     # NF-kB-importin binding rate
  i_i_N       1e-2     # NF-kB-importin transport into the nucleus
  #
  b_e_I       5e-3     # NF-kB-IKBa-exportin and IKBa-exportin binding rate
  e_e_I   k_v*1e-2     # NF-kB-IKBa-exportin and IKBa-exportin transport into the cytoplasm
  
  # -- Gene expression noise
  #
  gene_noise 1         # This parameter divides gene activation and inactivation rates.
                       #   Small rates imply large gene noise.
end parameters 

# - - - - - - - - - - - - - - - - - - - - - - - - - - - - - - - - - - - - - - -

begin molecule types 
  
  TNFR(st~a~i)              # active/inactive TNF receptor 
  IKK(st~n~a~i~ii)          # neutral/active/inactive/inactive intermediate form of IKK  
  IKKK(st~n~a)              # neutral/active  form of IKKK 
  IkBa(loc~n~c,pho~0~p,bin,expo~0~1) # nuclear/cytoplasmic, unphosphorylated/phosphorylated, 
                                     #   exportin-free/exportin-bound IkBa
  IkBa_mRNA()               # IkBa transcript 
  A20()                     # A20 
  A20_mRNA()                # A20 transcript 
  NFkB(loc~n~c,bin,imp~0~1) # nuclear/cytoplasmic, importin-free/importin-bound NF-kB 
  TNF()                     # extracellular TNFa
  GIkBa(st~0~1)             # discrete random variable, state of an IkBa gene
  GA20(st~0~1)              # discrete random variable, state of an A20 gene
  
end molecule types

# - - - - - - - - - - - - - - - - - - - - - - - - - - - - - - - - - - - - - - -

begin seed species
  
  TNF()                0   # TNFa stimulation level is set in the simulation protocol 
                           #   (at the end of the file)
  TNFR(st~i)           R
  IKK(st~n)         K_NN
  IKKK(st~n)         K_N    
  GIkBa(st~0)        N_I
  GA20(st~0)         N_A
  NFkB(loc~c,bin!0,imp~0).IkBa(loc~c,pho~0,bin!0,expo~0)   NFkB_trans
  
end seed species
 
# - - - - - - - - - - - - - - - - - - - - - - - - - - - - - - - - - - - - - - -

begin observables
  
  Species   NFkB_nuc_total  NFkB(loc~n)
  Species   NFkB_cyt_total  NFkB(loc~c)
  
  Species   IkBa_cyt_total  IkBa(loc~c)
  Species   IkBa_nuc_total  IkBa(loc~n)
  Molecules IkBa_tot        IkBa()
  
  Species   NFkB_IkBa_cyt   NFkB(loc~c,bin!0).IkBa(loc~c,bin!0)
  Species   NFkB_IkBa_nuc   NFkB(loc~n,bin!0).IkBa(loc~n,bin!0)
  
  Species   A20             A20() 
  
  Species   TNF             TNF() 
  Species   TNFR_a          TNFR(st~a)
  Species   IKKK_a          IKKK(st~a)
  Species   IKK_a           IKK(st~a)
  Species   IKK_n           IKK(st~n)
  Species   IKK_i           IKK(st~i)
  Species   IKK_ii          IKK(st~ii)
  
  Species   tA20            A20_mRNA()
  Species   tIkB            IkBa_mRNA()
  Species   gA20_a          GA20(st~1)
  Species   gIkBa_a         GIkBa(st~1)
  
end observables

# - - - - - - - - - - - - - - - - - - - - - - - - - - - - - - - - - - - - - - -

begin functions 

  k_TNFR()               TNF*k_b/TNF_cell                                              
  k_IKKKactivation()     TNFR_a*k_a*k_A20/(k_A20+A20) 
  k_IKKactivation()      k_1*IKKK_a*IKKK_a 
  k_IKKinactivation()    (k_2+A20)*k_3/k_2 

end functions 
 
# - - - - - - - - - - - - - - - - - - - - - - - - - - - - - - - - - - - - - - -

begin reaction rules 
 
  # == TNFR activation and signal transduction cascade
  #
  TNF()        ->   0           c_deg 
  TNFR(st~i)   ->  TNFR(st~a)   k_TNFR()
  TNFR(st~a)   ->  TNFR(st~i)   k_f 
  IKKK(st~n)   ->  IKKK(st~a)   k_IKKKactivation() 
  IKKK(st~a)   ->  IKKK(st~n)   k_i 
  IKK(st~n)    ->  IKK(st~a)    k_IKKactivation() 
  IKK(st~a)    ->  IKK(st~i)    k_IKKinactivation() 
  IKK(st~i)    ->  IKK(st~ii)   k_4 
  IKK(st~ii)   ->  IKK(st~n)    k_4 
     

  # == IkBa and A20 gene expression
  #
  NFkB(loc~n,bin) + GA20(st~0)        ->  NFkB(loc~n,bin) + GA20(st~1)         q_1/gene_noise
  NFkB(loc~n,bin) + GIkBa(st~0)       ->  NFkB(loc~n,bin) + GIkBa(st~1)        q_1/gene_noise
  IkBa(loc~n,pho~0,bin) + GA20(st~1)  ->  IkBa(loc~n,pho~0,bin) + GA20(st~0)   q_2/gene_noise
  IkBa(loc~n,pho~0,bin) + GIkBa(st~1) ->  IkBa(loc~n,pho~0,bin) + GIkBa(st~0)  q_2/gene_noise
  GA20(st~1)    ->  GA20(st~1)  + A20_mRNA()   c_1 
  GIkBa(st~1)   ->  GIkBa(st~1) + IkBa_mRNA()  c_1 


  # == translation and transcript degradation
  #
  A20_mRNA()    ->  0                                          c_3_a 
  IkBa_mRNA()   ->  0                                          c_3_i 
  A20_mRNA()    ->  A20_mRNA()  + A20()                        c_4 
  IkBa_mRNA()   ->  IkBa_mRNA() + IkBa(loc~c,pho~0,bin,expo~0) c_4 
  
   
  # == protein interactions
  #
  # -- NFkB - IkBa complexation
  # 
  NFkB(loc~c,bin,imp~0) + IkBa(loc~c,pho~0,bin,expo~0) -> NFkB(loc~c,bin!0,imp~0).IkBa(loc~c,pho~0,bin!0,expo~0)  a_1 
  NFkB(loc~n,bin,imp~0) + IkBa(loc~n,pho~0,bin,expo~0) -> NFkB(loc~n,bin!0,imp~0).IkBa(loc~n,pho~0,bin!0,expo~0)  a_1_nuc 
  #
  # -- IkBa phosphorylation
  # 
  IKK(st~a) + IkBa(loc~c,pho~0,bin)                     -> IKK(st~a) + IkBa(loc~c,pho~p,bin)                      a_2  
  IKK(st~a) + NFkB(loc~c,bin!0).IkBa(loc~c,pho~0,bin!0) -> IKK(st~a) + NFkB(loc~c,bin!0).IkBa(loc~c,pho~p,bin!0)  a_3 
  

  # == protein degradation
  # 
  A20()                  ->  0   c_5 
  IkBa(loc~c,pho~p,bin)  ->  0   t_p 
  IkBa(loc~c,pho~0,bin)  ->  0   c_5a 
  NFkB(loc~c,bin!0).IkBa(loc~c,pho~p,bin!0) -> NFkB(loc~c,bin)  t_p 
  NFkB(loc~c,bin!0).IkBa(loc~c,pho~0,bin!0) -> NFkB(loc~c,bin)  c_6a 
  
   
  # == transport
  #
  IkBa(loc~c,pho~0,bin)   ->  IkBa(loc~n,pho~0,bin)  i_1a 
  #
  # -- karyopherin binding
  # 
  NFkB(loc~c,bin,imp~0)               ->  NFkB(loc~c,bin,imp~1)     b_i_N   
  IkBa(loc~n,bin!0,expo~0).NFkB(loc~n,bin!0,imp~0) -> IkBa(loc~n,bin!0,expo~1).NFkB(loc~n,bin!0,imp~0)  b_e_I
  IkBa(loc~n,bin,expo~0)              ->  IkBa(loc~n,bin,expo~1)    b_e_I
  #
  # -- karypherin-mediated transport
  # 
  NFkB(loc~c,bin,imp~1)               ->  NFkB(loc~n,bin,imp~0)     i_i_N     
  IkBa(loc~n,bin!0,expo~1).NFkB(loc~n,bin!0,imp~0) -> IkBa(loc~c,bin!0,expo~0).NFkB(loc~c,bin!0,imp~0)  e_e_I 
  IkBa(loc~n,bin,expo~1)              ->  IkBa(loc~c,bin,expo~0)    e_e_I
   
end reaction rules 
 
end model
 

# =============================================================================


generate_network({overwrite=>1}); 
 
writeSBML({});
writeMfile({}); 
 

#-  - - - - - - - - - - - -  Stochastic simulation  - - - - - - - - - - - - - -

# This simulation protocol corresponds to Fig. 5, case "1111", for period T = 1 hr.

# In stochastic simulations reported in the article, the length of the equlibration
#   phase was drawn from uniform distribution between 100 and 110 hr. Here, for
#   convenience, we split the equlibration phase into two phases: the first, long
#   phase will not be shown in plots in RuleBender; the second, short phase will
#   appear in the RuleBender plot and its duration is set to 1*3600 s.

setConcentration("TNF()",0.)  
simulate_ssa({suffix=>"ssa",t_end=>100*3600,n_steps=>100});  # Equilibration phase (no TNF).
# The resulting trajectory file will be overwritten by subsequent simulations. 
#                                                             
simulate_ssa({suffix=>"ssa",t_end=>1*3600,n_steps=>100});  # Last hour of the equilibration phase (no TNF).
# This 1*3600 s trajectory will be an initial part of the whole protocol trajectory
#   shown in the RuleBender plot. 

# -- 1st pulse
setConcentration("TNF()",10*6e+4)  # TNF dose in ng/ml (10) multiplied by TNF_cell=6e4 gives 
                                   #   the number of TNF trimers/cell in performed experiments.
simulate_ssa({suffix=>"ssa",t_end=>1*3600+10*60,n_steps=>20, continue=>1}); 
setConcentration("TNF()",0)
simulate_ssa({suffix=>"ssa",t_end=>1*3600+60*60,n_steps=>100, continue=>1}); 

# -- 2nd pulse
setConcentration("TNF()",10*6e+4)                 
simulate_ssa({suffix=>"ssa",t_end=>1*3600+(60+10)*60,n_steps=>20, continue=>1}); 
setConcentration("TNF()",0)
simulate_ssa({suffix=>"ssa",t_end=>1*3600+(60+60)*60,n_steps=>100, continue=>1}); 

# -- 3rd pulse
setConcentration("TNF()",10*6e+4)                
simulate_ssa({suffix=>"ssa",t_end=>1*3600+(2*60+10)*60,n_steps=>20, continue=>1}); 
setConcentration("TNF()",0)
simulate_ssa({suffix=>"ssa",t_end=>1*3600+(2*60+60)*60,n_steps=>100, continue=>1}); 

# -- 4th pulse
setConcentration("TNF()",10*6e+4)                
simulate_ssa({suffix=>"ssa",t_end=>1*3600+(3*60+10)*60,n_steps=>20, continue=>1}); 
setConcentration("TNF()",0)
simulate_ssa({suffix=>"ssa",t_end=>1*3600+(3*60+90)*60,n_steps=>100, continue=>1}); 
